# Supplementary material for: Ferroptosis-associated myeloid cell heterogeneity and inflammatory amplification following spinal cord injury
Source: Front Immunol. 2026 Apr 22;17:1831161. doi: 10.3389/fimmu.2026.1831161 (PMC13143767; doi:10.3389/fimmu.2026.1831161)
Supplement: Supplementary file 1 [file DataSheet1.zip]

Archive with 19 entries (19 files):
- Supplementary Table S1.docx
- Supplementary Table S10.docx
- Supplementary Table S11.docx
- Supplementary Table S12.docx
- Supplementary Table S13.docx
- Supplementary Table S2.docx
- Supplementary Table S3.docx
- Supplementary Table S4.docx
- Supplementary Table S5.docx
- Supplementary Table S6.docx
- Supplementary Table S7.docx
- Supplementary Table S8.docx
- Supplementary Table S9.docx
- Supplementary_Table_S15.docx
- Supplementary_Table_S16.docx
- Supplementary_Table_S17.docx
- Supplementary_Table_S18.docx
- supplementary_Table_S14.docx
- wb.docx
